# Supplementary material for: Thermal Diffusivity of Aqueous Dispersions of Silicon Oxide Nanoparticles by Dual-Beam Thermal Lens Spectrometry
Source: Nanomaterials (Basel). 2023 Mar 10;13(6):1006. doi: 10.3390/nano13061006 (PMC10056864; doi:10.3390/nano13061006)
Supplement: Supplementary file 1 [file nanomaterials-13-01006-s001.zip]

Archive with 1 entries (1 files):
- nanomaterials-2258934-supplementary.pdf
